# Supplementary material for: An Array SPRi Biosensor for the Determination of Follicle-Stimulating Hormone in Blood Plasma
Source: Sensors (Basel). 2023 Dec 7;23(24):9686. doi: 10.3390/s23249686 (PMC10747586; doi:10.3390/s23249686)
Supplement: Supplementary file 1 [file sensors-23-09686-s001.zip]

Archive with 1 entries (1 files):
- sensors-2731438-supplementary.pdf
